# Supplementary material for: The Role of the Unbinding Cycle on the Coordination Abilities of the Bi-Cyclopeptides toward Cu(II) Ions
Source: Molecules. 2024 May 8;29(10):2197. doi: 10.3390/molecules29102197 (PMC11124368; doi:10.3390/molecules29102197)
Supplement: Supplementary file 1 [file molecules-29-02197-s001.zip]

Archive with 1 entries (1 files):
- molecules-2993538-supplementary.pdf
